# Supplementary material for: Transcriptional Controls for Early Bolting and Flowering in Angelica sinensis
Source: Plants (Basel). 2021 Sep 16;10(9):1931. doi: 10.3390/plants10091931 (PMC8468642; doi:10.3390/plants10091931)
Supplement: Supplementary file 1 [file plants-10-01931-s001.zip]

Archive with 1 entries (1 files):
- Supplementary Materials-Plants.pdf
